# Supplementary material for: In Vivo Voltage-Sensitive Dye Study of Lateral Spreading of Cortical Activity in Mouse Primary Visual Cortex Induced by a Current Impulse
Source: PLoS One. 2015 Jul 31;10(7):e0133853. doi: 10.1371/journal.pone.0133853 (PMC4521781; doi:10.1371/journal.pone.0133853)
Supplement: S1 Table — Data present for each animal where applicable. (XLSX) [file pone.0133853.s004.xlsx]

## Sheet: Sheet1
Animal	time-to-peak (ms after stimulation)	undershoot peak timing (ms after stimulation, where present)	ratio of activated area in V1 following V1 stimulation at given current intensity (%)					width at half-peak maximum of response around stimulation site, 7 ms after stimulation (μm)	orientation of long axis of propagation (degrees, CCW from anterior direction)	spreading velocity (m/s)												mean absolute error from the median		effects of GABAa inhibitors: GBZ, BIC (green background)
			10 μA	20 μA	25 μA	30 μA	50 μA			long axis						short axis						rising phase	falling phase	SD2.7 latency (ms)	peak maximum (dF/F %)		time-to-half peak, falling phase (ms)
										0.5	0.4	0.3	0.2	0.1	0.05	0.5	0.4	0.3	0.2	0.1	0.05			ratio (blocker/control; red: not significant)	ratio (blocker/control)	difference (blocker-control)	ratio (blocker/control)	difference (blocker-control)
1	10	222					100	863.7	39.8	0.083	0.088	0.086	0.085	0.077	0.175	0.058	0.062	0.066	0.068	0.082	0.121	2.56	1.77	1.3808	1.6115	0.4021	3.6406	74.8412
2	8	245					96.2	802.3	10.6	0.084	0.084	0.092	0.1	0.112	0.125	0.058	0.063	0.063	0.063	0.066	0.07	3.09	3.61	0.7392	1.4749	0.4793	2.3354	83.2309
3	8		12.53		73.33		100	939	22.2	0.05	0.056	0.064	0.077	0.097	0.121	0.037	0.041	0.044	0.053	0.061	0.071	5.3	3.62
4	9						100	1030.2	31.9	0.063	0.064	0.068	0.075	0.097	0.116	0.052	0.055	0.058	0.063	0.078	0.105	3.21	1.91	1.3189	3.3443	1.1234	2.9418	108.678
5	9	120	99.17		100		100	895.5	28.7	0.06	0.06	0.065	0.077	0.097	0.114	0.04	0.043	0.047	0.06	0.077	0.098	5.63	2.01
6	10	105					100	810.2	12.2	0.054	0.058	0.065	0.066	0.081	0.083	0.04	0.042	0.043	0.055	0.061	0.064	4.67	3.81	1.629	1.9088	0.5919	2.6039	48.551
7	7	114	100		100		100	1086.1	19.9	0.076	0.083	0.087	0.096	0.106	0.112	0.068	0.071	0.076	0.085	0.104	0.121	2.9	1.41
8	16						100	870.1	13.1	0.054	0.058	0.061	0.064	0.079	0.094	0.046	0.047	0.047	0.052	0.057	0.072	4.76	2.36
9	13						100	963.7	38.2	0.078	0.095	0.077	0.091	0.098	0.095	0.068	0.072	0.071	0.076	0.085	0.097	4.51	3.3
10	11	296	4.89	100		100	100	964.9	37.4	0.056	0.058	0.063	0.075	0.086	0.096	0.046	0.05	0.054	0.059	0.07	0.081	6.37	5.19	1.5482	1.8405	0.4796	2.9848	71.3142
11	21						100	991.9	25.3	0.082	0.08	0.083	0.103	0.114	0.144	0.051	0.053	0.057	0.065	0.074	0.083	3.91	5.16
12	26		0		40.85		100	816.9	10	0.043	0.041	0.041	0.045	0.056	0.059	0.03	0.029	0.029	0.032	0.038	0.043	5.32	2.22
13	16						100	912	20.9	0.066	0.064	0.057	0.064	0.081	0.083	0.042	0.043	0.045	0.052	0.068	0.085	3.59	2.87
14	23						100	990.8	18.7	0.054	0.061	0.067	0.073	0.104	0.119	0.036	0.04	0.043	0.042	0.057	0.065	3.22	1.62
15	8	256	68.45			95.69	100	944.6	15.9	0.067	0.07	0.078	0.093	0.173	0.2	0.052	0.061	0.066	0.103	0.128	0.135	1.76	1.87
16	7		43.86	85.51			100	752.6	15.5	0.055	0.06	0.065	0.07	0.08	0.084	0.028	0.031	0.032	0.038	0.051	0.057	5.44	4.04
17	8		1.48		39.14		100	712.9	20.1	0.097	0.108	0.106	0.089	0.074	0.079	0.053	0.086	0.085	0.078	0.071	0.071	1.24	1.74	0.9075	2.5747	0.7759	1.8185	22.174
